# Supplementary material for: PDL2+ CD11b+ dermal dendritic cells capture topical antigen through hair follicles to prime LAP+ Tregs
Source: Nat Commun. 2018 Dec 7;9:5238. doi: 10.1038/s41467-018-07716-7 (PMC6286332; doi:10.1038/s41467-018-07716-7)
Supplement: Supplementary file 4 — Source Data 1 [file 41467_2018_7716_MOESM4_ESM.xlsx]

## Sheet: Figure1C
	EpCAM+						CD11b+EpCAM-
Total DCs	28.8	60.5	70.9	50	27.8	30.9	70.1	38.1	28	49	70.1	66.8
OVA+ DCs 6h	7.25	28	31				92.4	71	68.8
OVA+ DCs 24h	10.9	3.9	2.22				89.1	94.6	97.8

## Sheet: Figure1B
	DCs			MP
6 h	5.86	5.72	3.52	87.3	81.3	89.9
24 h	8.57	5.78	9.79	88.3	89.7	85.5

## Sheet: Figure 1A
Dermis
-	0.00846	0	0.0239	0
12	3.15	6.95	25.6	17.6
24	3.75	2.92	10.4	16.2
48	1.02	0.794	5.15	11.4
72	1.29	0.175	2.83
Epidermis
-	0.00846	0	0.0239	0
12	3.15	6.95	25.6	17.6
24	3.75	2.92	10.4	16.2
48	1.02	0.794	5.15	11.4
72	1.29	0.175	2.83
