# Supplementary material for: PDL2+ CD11b+ dermal dendritic cells capture topical antigen through hair follicles to prime LAP+ Tregs
Source: Nat Commun. 2018 Dec 7;9:5238. doi: 10.1038/s41467-018-07716-7 (PMC6286332; doi:10.1038/s41467-018-07716-7)
Supplement: Supplementary file 5 — Source Data 2 [file 41467_2018_7716_MOESM5_ESM.xlsx]

## Sheet: Fig2B
-	0	0	0	0.0274	0.0238	0.0163	0.00647	0	0	0	0.0272	0.00395
12	1.35	1.67	0.623	0.311
24	1.72	0.457	2.37	2.02
48	1.29	1.3	1.01	2	0.356	0.336
72	0.593	0.717	1	0.858	0.912

## Sheet: Fig2C
	Inguinal LN						MLN
24h	0.0256	0.0174					0.0643	0.0309
48h	0	0.014	0.0317	0			0.0518	0.0621	0.0736	0.148
72h	0.009	0.0207	0.434				0.048	0.236	0.228

## Sheet: Figure 2G
	12				24				48				72
CD103+	2.04082	0	0	0	0	0	0.0963391	0.260417	0.17301	0	0.330033	0	0.117647	0.173913	0.680787
EPCAM+	0	0.0618429	0	0	0.132188	0.131349	0.0923361	0	2.9382	2.21811	0.81728	2.48392	1.44209	2.00722	4.2091
CD11b+	2.47678	3.97412	1.82903	1.2959	3.71046	1.26211	7.50341	6.30048	1.99902	2.2485	5.37757	6.10278	1.0203	1.0092	1.57715
Neg	0.700935	0.801833	0	0	0.036914	0	0.0654557	0.143403	0.0661485	0.0191902	0	0.02151	0.0111297	0.0145518	0.261097
CD8a+	0	0	0.0852515	0	0	0.0287439	0.278422	0	0.0290023	0.105235	0	0	0.0518605	0	0.229119

## Sheet: Figure 2E
	CCR7+/+			CCR7-/-
-	0.578			1.13
6 h	14.1	16		23.3	2.39
24 h	5.65	0.466		5.13	1.75

## Sheet: Figure 2D
	Resident DCs			Migratory DCs			Macrophages
-	0	0.0501	0	0.207	0	0	0	0	0
6 h	0	0.0401	0	3.13	2.07	0.325	0.992	0.38	0.0451
24 h	0.0453	0	0.0267	5.17	1.59	1.49	2	0.485	0.65
