# Supplementary material for: PDL2+ CD11b+ dermal dendritic cells capture topical antigen through hair follicles to prime LAP+ Tregs
Source: Nat Commun. 2018 Dec 7;9:5238. doi: 10.1038/s41467-018-07716-7 (PMC6286332; doi:10.1038/s41467-018-07716-7)
Supplement: Supplementary file 6 — Source Data 3 [file 41467_2018_7716_MOESM6_ESM.xlsx]

## Sheet: FIG 3B.1
No DCs	0.424	0			0	0.199
Total CD11c+	33	47.1	38.6	32.5	5.2	31.3
CD103+	2.63	1.12	9.18	0.476	3.1	2.36
EpCAM+	4.75	56		48.5	71.4	12.8
CD11b+	8.27	30.4	28.8	23.9	63.8	7.2
Neg				1.43	4.43	0.0905
CD8a+	0.493

## Sheet: Fig3B.2
No DCs	Total CD11c+	CD103+	EpCAM+	CD11b+	Neg	CD8a+
0.446	5.79	0.226	1.38	1.46		0.164
0.0236	7.71	0	3.06	2.63
0	5.25	0.668		7.09
0		0	1.68	1.15	0
0.0658		0	1.27	3.31	0
0.0255			1.7	1.23
