# Supplementary material for: PDL2+ CD11b+ dermal dendritic cells capture topical antigen through hair follicles to prime LAP+ Tregs
Source: Nat Commun. 2018 Dec 7;9:5238. doi: 10.1038/s41467-018-07716-7 (PMC6286332; doi:10.1038/s41467-018-07716-7)
Supplement: Supplementary file 7 — Source Data 4 [file 41467_2018_7716_MOESM7_ESM.xlsx]

## Sheet: Figure 4A
Epidermis
-	38900	33500	40100
OVA	42100	36200	40000
OVA+Isotype	23600	28600	35200
OVA+αCSF1R	548	2320	601
Dermis
	Untreated			OVA			OVA+isotype			OVA+αCSF1R
CD103+	330	198	243	237	124	147	137	132	85.8	350	228	283
CD11b+	6870	5550	5880	5750	3380	5020	4040	4700	3560	869	1120	704
EpCAM+	778	1650	2060	1780	2340	1530	623	1480	935	15.3	77.8	27.6
Neg	1390	885	1120	857	461	601	791	1110	887	469	431	464

## Sheet: Figure 4B
% DO11
Untreated	OVA	OVA+isotype	OVA+αCSF1R
0.922	6.02	6.86	5.76
1.15	6.62	6.88	5.94
1.27	9.15	8.82	5.6
% proliferated DO11
Untreated	OVA	OVA+isotype	OVA+αCSF1R
4.41	92.9	92.5	89.9
4.35	92.6	93.1	90.1
5.36	93.4	92.9	90.5

## Sheet: Figure 4C
Dermal DCs	OVA			OVA+DT
CD103+	210	523	150	130	225	124
CD11b+	3310	4360	2970	5370	5380	3960
EpCAM+	1500	1220	1280	16	33.6	11.4
Neg	633	662	491	1130	1260	835
LCs
OVA	OVA+DT
71700	199
87400	1070
107000	367

## Sheet: figure 4D
Proliferation
OVA	OVA+DT
92.8	89
90.4	89.2
95.4	85.6
Tetramer + Cells
OVA	OVA+DT
12.8	5.84
5.34	9.11
11.9	4.65

## Sheet: Figure 4E
IFN - ng/ml
Langerin Non Patch	Langerin Patch	DT Non Patch	DT Patch
69.9112	4.8675	163.174	16.6238
75.78	21.0075	72.0075	5.8725
51.8625	0.538125	80.2987	22.5225
66.5362	38.16	58.065	6.2775
15.165	24		22.5712
