# Supplementary material for: PDL2+ CD11b+ dermal dendritic cells capture topical antigen through hair follicles to prime LAP+ Tregs
Source: Nat Commun. 2018 Dec 7;9:5238. doi: 10.1038/s41467-018-07716-7 (PMC6286332; doi:10.1038/s41467-018-07716-7)
Supplement: Supplementary file 8 — Source Data 5 [file 41467_2018_7716_MOESM8_ESM.xlsx]

## Sheet: Fig 5C
	Control	CD11cCre IRF4fl/fl
Expt 1	6.74	0.4
	1.93	0.145
	4.23
Expt 2	2.51	0.511
	2.37	1.07
		1.31

## Sheet: Fig 5B
	Control	CD11cCre IRF4fl/fl
Expt 1	27.1	18.6
	32	21.6
	33.6
Expt 2	42.4	13.9
	22	16
		5.73
