# Supplementary material for: PDL2+ CD11b+ dermal dendritic cells capture topical antigen through hair follicles to prime LAP+ Tregs
Source: Nat Commun. 2018 Dec 7;9:5238. doi: 10.1038/s41467-018-07716-7 (PMC6286332; doi:10.1038/s41467-018-07716-7)
Supplement: Supplementary file 9 — Source Data 6 [file 41467_2018_7716_MOESM9_ESM.xlsx]

## Sheet: Fig 6A1
	None				OVA
PDL2+ CD301b-	3.15	3.79	1.9	3.54	8.01	11.7	6.1	5.57
PDL2+ CD301b+	0.921	1.44	2.08	2.96	4	4.59	4.62	2.8

## Sheet: Fig6A2
	None				OVA
PDL2+ CD301b-	11.6	17.4	14.3	24.6	24.6	31.9	30.3	32.2
PDL2+ CD301b+	4.14	7.53	2.46	4.92	14.5	14.4	4.88	3.83

## Sheet: Fig6B
	None									OVA
CD103+	19.6	11	3.48	15.62	15.9	16.7	1.43	3.85		9.789	11.9	2.44	16.32	31.4	45.8	9.09	15	26.2
CD11b+	26.77	27.37	21.64	37	17.5	25.5	23.9	21.1		35.7	41.7	44.7	47.5	33	56.9	40.9	50.6	51.8
EpCAM+	17.116	19.91	6.92	11.73	11.2	13.2	28.1	8.39		34.69	34.55	36.62	16.92	25.7	24.7	25.7	37	30
Neg	6.18	15.61	10.68	36.09	4	6.57	1.79	2.22		19.57	26.95	31.14	41.57	11.3	34.7	0	3.33	8.33

## Sheet: Figure 6C
PDL2 MFI
EPIDERMIS	OVA-			OVA+
-	0	0	0
6h	591	313	212	969	453	323
24h	190	125	566	243	190	807
DERMIS
-	0	1.74	12.9
6h	322	328	362	386	248	299
24h	66.3	253	543	362	415	807
LN
-	30.5	123	173
6h	0	0	39.1	1081	859	1007
24h	61.7	37.5	48.8	666	788	543
PDL1 MFI
epidermis	OVA-			OVA+
-	264	287	291
6h	368	309	302	595	449	423
24h	282	348	460	388	572	722
dermis
-	454	602	445
6h	894	479	599	1092	979	902
24h	554	777	839	1069	1206	1086
LN
-	1007	1436	1546
6h	1728	1988	1453	4297	3457	4079
24h	1412	1268	1241	4351	2932	3156
