# Supplementary material for: PDL2+ CD11b+ dermal dendritic cells capture topical antigen through hair follicles to prime LAP+ Tregs
Source: Nat Commun. 2018 Dec 7;9:5238. doi: 10.1038/s41467-018-07716-7 (PMC6286332; doi:10.1038/s41467-018-07716-7)
Supplement: Supplementary file 10 — Source Data 7 [file 41467_2018_7716_MOESM10_ESM.xlsx]

## Sheet: Figure 7A
	PDL2+						PDL2-
4:20	17.5	7.1	10.1				1.07	0.325
2:20	13.9	3.52	2.29				0.369	0.403	0.505
1:20	2.73	1.14	0.61				0.418	0.344
0:20	0.149	0.535	0.167	1.31	0.406	0.893

## Sheet: Figure 7C
LAP	PDL2+						PDL2-
4:20	5.58	2.67	4.88				0.607	0
2:20	3.51	1.04	1.17				0.317	0.0448	0.0842
1:20	1.09	0.292	0.0678				0.279	0
0:20	1.06	0.743	0.562	0	0.102	0.105
CCR9
4:20	0.197	0.117	0.452				0.187	0.0361
2:20	0.2	0.0314	0.28				0.106	0.0448	0.168
1:20	0.0342	0.195	0.0678				0.0699	0.0982
0:20	0.152	0.0743	0.25	0.279	0.102	0.316
CCR6
4:20	1.03	1.97	4.61				0.0467	0
2:20	1.14	0.377	1.17				0.106	0	0
1:20	0.547	0.162	0				0	0.0982
0:20	0	0	0.187	0.0558	0.178	0.0381
CCR4
4:20	6	5.75	8.86				0.28	0
2:20	4.31	2.11	1.96				0.265	0.0448	0
1:20	0.821	0.552	0.136				0.42	0
