# Supplementary material for: PDL2+ CD11b+ dermal dendritic cells capture topical antigen through hair follicles to prime LAP+ Tregs
Source: Nat Commun. 2018 Dec 7;9:5238. doi: 10.1038/s41467-018-07716-7 (PMC6286332; doi:10.1038/s41467-018-07716-7)
Supplement: Supplementary file 11 — Source Data 8 [file 41467_2018_7716_MOESM11_ESM.xlsx]

## Sheet: Fig8B
Epidermis
	SKH1 None	SKH1 OVA	Balb/c OVA
	0	0.524	1.95
	0	0.518	17.3
		12.1
	0	0.139	3.28
	0	0.255	5.71
		0.268
Dermis
	SKH1 None	SKH1 OVA	Balb/c OVA
	0	0	0.518
	0	0.157	3.37
		0.0362	0.775
	0	0.0343	1.29
	0.011	0.195
		0.0679
LN	SKH1 None	SKH1 OVA	Balb/c OVA
	0.00209	0.0196	0.211
	0	0.00229	0.844
		0.00769
	0.0142	0.0221	0.424
	0.00699	0.0831	1.37
		0.0211

## Sheet: Fig8C
IFNg	SKH1		Balb/c
ng/ml	OVA	-	OVA	-
	13.7	104.7	0.1745	8.7909
	151.7	37.2455	1.4273	9.0182
	122.064	15.6091	1.5636	0.6545
	50.7	26.5636	2.6545	14.9273
	109.836	10.5182		15.0636
